# Supplementary material for: Voice in different phases of menstrual cycle among naturally cycling women and users of hormonal contraceptives
Source: PLoS One. 2017 Aug 22;12(8):e0183462. doi: 10.1371/journal.pone.0183462 (PMC5568722; doi:10.1371/journal.pone.0183462)
Supplement: S1 Dataset — (XLSX) [file pone.0183462.s001.xlsx]

## Sheet: Collected data
Participant's ID	Age	Natural cycle 0, HC users 1	MEN F0	MEN F0 SD	MEN F0 MIN	MEN F0 MAX	MEN JTR	MEN SMR	MEN HNR	MEN INT	OVU F0	OVU F0 SD	OVU F0 MIN	OVU F0 MAX	OVU JTR	OVU SMR	OVU HNR	OVU INT	LUT F0	LUT F0 SD	LUT F0 MIN	LUT F0 MAX	LUT JTR	LUT SMR	LUT HNR	LUT INT
166	19	0	158.46	11.65	127.79	181.21	0.7	0.54	15.05	49.22	156.39	13.78	130.57	184.74	2.01	1.49	9.54	48.34	165.91	11.66	135.74	195.65	1.39	0.96	10.13	49.52
205	23	0	192.41	40.11	100.84	294.17	1.55	0.81	12.8	54.23	190.71	42.78	88.12	302.04	4.09	1.39	8.44	51.35	144.7	48.6	100.61	253.4	1.33	0.89	11.02	52.19
191	20	0	186.98	40.89	100.63	343.89	1.25	0.85	11.07	50.46	175.81	32.42	88.54	283.92	0.82	0.95	14.64	53.09	192.61	27.12	104.25	297.53	1.71	1	12.62	56.17
195	20	0	143.1	15.68	100.45	172.83	0.66	0.55	17.29	54.12	161.77	44.29	119	433.93	1.89	1.16	9.47	54.82	160.02	47.24	117.53	395.76	1.71	0.78	10.54	54.79
194	20	0	178.18	16.39	143.92	226.53	1.31	0.72	14.7	48.43	188.15	32.03	137.25	293.68	0.96	1.21	12.66	46.95	185.36	27.77	132.67	298.94	1.3	0.74	14.66	47.31
177	24	0	181.94	27.05	120.46	320.08	0.77	0.6	12.62	52.94	178.49	33.96	113.03	298.61	1.73	1.1	6.33	52.13	199.69	51.6	101.04	386.09	2.5	0.85	7.63	53.72
173	22	0	195.2	15.11	143.07	286.63	0.76	0.67	16.7	52.55	202.08	18.06	143.72	266.69	3.16	0.79	11.36	50.43	194.18	31.32	105.99	284.06	2.33	0.85	10.14	50.91
208	25	0	211.12	78.88	139.1	483.51	1.23	0.92	11.97	54.37	181.56	32.31	102.52	364.18	1.55	1.3	8.62	56.45	177.65	21.94	122.14	358.3	0.79	0.61	14.16	54.48
181	23	0	203.32	70.51	115.34	479.34	1.43	0.92	12.38	57.71	209.18	29.13	151.43	327.17	1.94	0.91	11.01	54.78	193.43	35.37	127.84	384.27	0.94	0.54	13.41	53.31
182	20	0	211.65	26.4	121.11	272.65	1.26	1.12	12.25	56.05	197.49	29.15	111.57	304.68	1.26	1.29	11.97	56.17	214.59	30.81	160.03	416.21	1.89	0.98	12.5	54.84
210	25	0	182.71	47.49	106.82	477.12	2.47	0.73	12.45	56.14	183.66	26.93	139.74	328.63	1.69	1.01	11.25	55.7	183.13	23.21	115.68	252.08	1.47	0.83	14.71	54.61
203	19	0	178.84	21.78	111.1	217.15	0.72	0.71	15.37	54.02	192.8	20.6	143.29	319.26	1.51	1.36	10	48.01	186.12	21.63	125.12	234.56	1.61	0.82	11.35	51.39
186	19	0	222.5	42.75	98.22	332.96	1.82	1.07	11.79	56.43	164.41	72.44	102.07	471.86	0.89	0.62	17.11	53.17	232.82	15.29	198.35	332.09	1.54	0.81	13.3	52.43
185	23	0	200.84	35.58	91.48	484.48	0.64	1.32	7.64	49.57	207.44	16.3	161.88	257.97	1.34	1.02	11.21	49.67	198.69	23.46	133.47	314.89	1.41	0.95	11.33	49.69
189	24	0	204.32	28.5	144.82	290.46	1.97	0.93	10.81	56.65	204.47	57.18	107.49	495.27	1.24	1.51	10.47	55.19	201.48	23.76	101.44	303.49	0.98	0.7	14.42	56.83
209	25	0	196.88	37.17	89.61	311.54	2.29	1.2	10.42	50.61	207.53	51.69	151.76	369.35	1.36	0.86	12.62	54.05	193.19	34.95	118.71	352.32	1.1	1.18	9.6	49.98
179	19	0	230.27	55.24	173.82	491.82	1.78	1.17	14.12	55.35	215.02	19	173.93	306.59	2.61	0.77	14.39	55.88	211.54	19.11	163.45	285.43	1.22	1.22	12.04	54.2
168	24	0	189.18	56.72	101.23	330.12	2.44	1.19	11.09	52.64	187.38	58.38	94.41	311.2	2.5	0.71	11.88	54.97	206.64	38.28	108.12	316.67	3.65	0.48	13.26	52.55
184	24	0	216.84	63.25	107.65	313.18	1.34	0.91	11.98	57.55	250.5	19.58	198.74	312.68	2.5	0.89	12.23	56.11	223.35	56.2	112.2	306.01	1.83	0.8	15.38	53.79
188	23	0	218.37	44.82	161.11	301.45	1.76	0.92	10.67	49.21	175.95	18.78	149.82	290.28	1.22	0.46	14.39	47.57	168.4	23.32	131.05	282.03	1.36	0.83	12.53	48.81
198	24	0	218.76	24.24	117.83	282.8	1.85	1.14	10.85	58.68	226.87	26.6	159.95	328.4	2.22	1.25	12.11	58.64	216.34	24.33	164.32	281.53	1.29	1.09	12.73	57.93
167	22	0	193.54	27.95	108.37	242.72	1.27	1.37	10.2	53.74	193.92	9.79	163.44	212.28	1.36	0.96	13.36	55.91	201.67	19.5	157.14	298.12	0.98	1.06	12.68	52.44
204	22	0	213.17	60.21	104.92	325.83	1.76	1.26	14.24	58.42	211.53	32.37	102.17	264.38	1.09	0.66	15.28	54.64	202.52	51.32	96.25	301.2	2.69	1.07	11.78	54.28
202	23	0	192.07	43.81	106.93	298.15	0.93	0.44	12.34	52.34	205.7	36.83	157.56	340.96	0.54	0.48	16.61	51.01	210.48	41.8	132.45	367.69	1.58	0.37	15.98	49.03
207	21	0	182.67	17.22	145.45	219.87	0.64	0.66	16.3	53.03	183.03	14.92	155.49	254.79	0.78	0.68	16.11	53.64	197.98	44.27	122.28	469.65	0.61	0.48	15.46	51.53
174	20	0	205.78	29.89	93.9	285.58	3.1	0.94	12.96	49.28	201.63	23.23	105.8	263.87	1.24	0.82	16.21	49.83	201.27	31.33	97	313.34	1.15	0.98	13.29	48.6
196	23	0	194.98	23.93	151.79	293.01	0.76	0.49	15.86	55.09	193.33	23.9	160.62	343.31	1.71	0.84	12.62	52.35	212	66.75	166.41	479.84	2	0.9	13.21	52.78
201	20	0	219.62	11.14	192.66	293.95	1.59	1.1	12.43	53.89	218.21	11.84	193.83	268.71	1.48	0.65	16.12	55.62	196.85	45.65	90.98	282.21	1.95	0.9	11.87	56.08
169	21	0	188.9	46.47	90.52	471.04	2.43	1.52	8.28	57.96	198.69	30.91	158.64	407.76	1.04	0.54	13.47	55.63	207.8	28.14	103.23	295.69	2.55	1.39	7.4	54.8
192	21	0	198.39	40.48	93.06	282.32	1.13	0.67	15.57	58.37	192.81	48.47	107.05	258.85	1.13	0.77	12.21	56.71	211.4	32.46	100.69	300.75	0.75	0.77	14.93	58.45
187	21	0	205.31	40.68	90.73	357.3	2.29	0.96	12.53	54.91	170.59	47.45	90.33	337.11	0.5	0.79	13	55.49	187.15	44.88	100.64	251.67	3.24	0.77	12.93	57.31
170	22	0	150.91	61	101.86	314.6	1.91	0.63	12.56	55.35	177.52	42.06	101.97	262.62	1.04	0.84	12.59	55.71	201.73	48.81	103.76	316.43	2.45	0.74	12.95	53.87
171	21	0	196.5	25.08	120.97	294.7	1.45	0.96	14.1	53.33	193.11	31.67	102.58	303.03	2.07	0.82	13.64	53.26	196.39	23.57	122.25	278.97	2.07	0.92	11	48.28
221	20	0	197.84	23.17	136.03	293.29	1.54	0.4	16.27	54.61	187.14	21.99	114.55	284.22	1.52	0.64	13.33	54.39	195.93	37.21	138.91	338.94	1.11	1.06	12.54	54.28
175	21	0	201.34	32.97	106.56	276.9	1.93	1.05	11.56	52.27	208.66	29.24	110.9	294.13	2.03	0.84	13.23	53.69	219.78	34.26	123.88	325.34	2.56	1.1	12.44	51.3
197	21	0	209.42	35.01	108.17	352.57	1.89	0.62	15.31	58.59	207.51	23.08	160.82	314.98	0.45	0.41	19.82	62.37	198.41	33.65	123.71	314.81	1.58	0.86	12.77	52.88
211	21	0	202.78	34.72	94.44	266.97	1.29	0.84	15.3	54.13	191.39	29.77	138.54	334.12	1.03	0.64	13.38	52.73	201.38	42.29	101.09	440.41	1.13	1.22	11.94	51.22
180	22	0	220.32	47.14	99.23	281.66	2.18	1.19	12.5	57.26	226.43	22.17	123.57	286.21	1.37	0.77	15.71	54.73	213.16	50.64	102.25	279.28	1.54	0.68	12.38	52.43
206	23	0	202.1	47.87	108.65	365.51	1.8	0.67	13.2	53.16	191.31	40.14	102.38	403.91	0.93	0.57	14.23	54.64	185.07	22.78	100.63	215.77	0.96	0.76	16.31	55.98
183	19	0	202.33	20.68	108.4	298.35	1.37	0.82	13.73	52.61	209.97	17.25	183.39	294.83	0.71	0.53	16.14	54.31	203.23	13.92	171.92	275.16	0.94	0.56	15.29	53.42
176	21	0	196.12	24.79	132.06	272.29	1.92	1.23	12.63	51.46	187.53	20.48	101.84	239.48	0.81	0.74	14.81	51.48	192.28	18.37	133.44	264.79	1.81	1.19	10.91	52.29
212	20	0	201.29	38.01	104.81	377.92	1.44	0.52	17.07	55.87	197.66	24.15	110.85	255.55	1.99	0.63	15.82	52.45	175.93	48.47	100.87	297.53	1.17	0.9	11.92	53.8
220	22	0	191.93	18.85	100.87	249.22	3.12	1.33	9.23	52.53	193	14.4	163.47	260.05	1.75	0.74	12.38	51.49	193.27	14.95	156.5	266.86	1.33	0.66	16.93	52.45
190	20	0	145.55	56.45	91.51	330.26	1.64	0.96	11.89	54.62	188.92	40.27	91.07	293.86	1.37	0.53	14.13	58.58	201.87	40.04	90.25	328.36	0.91	0.62	16.41	56.17
145	23	1	218.51	32.57	102.47	353.91	0.92	0.54	13.73	49.45	223.69	53.31	100.61	500.72	1.79	1.09	10.15	51.58	232.44	18.15	204.98	316.59	1.16	0.67	14.82	52.45
158	21	1	243.85	18.89	198.07	311.68	2.74	1.09	10.89	55.45	214.41	44.57	104.11	322.44	1.52	0.89	7.69	51.38	202.34	57.49	92.53	314.65	0.77	0.74	11.36	52.41
219	20	1	211.13	42.42	106.01	350.85	1.85	1.06	12.14	52.33	196.73	58.35	89.75	305.45	1.43	1.05	12.78	52.55	233	19.95	188.31	290.14	1.71	1.13	11.63	53.69
146	24	1	193.38	33.49	102.8	322.17	1.43	0.72	12.61	56.57	196.01	25.7	100.67	240.3	2.44	1.23	10.65	51.9	179.32	12.95	150.82	202.65	0.81	0.7	10.97	51.96
157	24	1	217.82	16.43	177.54	258.19	0.84	1.47	10.08	51.78	225.87	22.73	170.75	324.39	1.17	1.25	12.09	49.11	221.43	19.01	149.42	309.13	1.4	0.95	10.58	53.05
149	22	1	200.5	34.66	101.94	290.39	3.32	0.74	8.88	52.97	220.46	67.14	108.99	449.13	2.86	1.08	10.25	56.24	197.22	24.03	102.19	294.76	1.79	0.91	10.87	57.38
156	22	1	193.32	48.55	102.13	328.18	1.34	0.75	8.01	51.34	202.01	27.23	151.06	271.45	1.96	1.02	7.81	52.38	200.54	61.13	144.52	491.67	2.38	1.35	8.83	51.88
150	21	1	177.87	41.86	112.7	334.41	1.38	0.78	12.56	57.21	161.43	16.98	102.63	186.99	2.22	1.18	10.55	52.85	187.22	37.45	103.79	277.38	0.86	0.65	13.45	50.51
213	19	1	200.82	46.07	88.46	349.45	2.44	1.1	11.78	52.37	205.62	45.89	100.84	481.76	1.39	0.77	12.25	49.92	208.96	49.99	101.08	456.78	2.98	0.74	13.61	49.93
147	22	1	170.38	43.36	123.87	374.08	2.19	0.63	13.91	58.46	156.94	10.52	125.91	176.21	0.77	0.77	12.83	56	153.84	13.59	117.88	178.7	1.65	0.56	12.27	56.19
155	22	1	180.99	28.02	101.3	310.91	1.19	1.22	7.57	56.9	184.58	36.39	130.92	373.22	1.39	0.93	10.24	58.73	181.6	23.85	146.68	396.01	1.19	0.8	12.98	58.25
218	21	1	208.36	37.55	125.25	306.72	3.22	1.1	8.9	50.31	213.82	32.44	97.1	297.83	1.44	0.9	11.67	52.15	213.29	39.14	124.32	304.1	2.38	0.89	9.94	50.77
153	22	1	237.51	19.17	193.28	331.69	1.21	0.89	14.17	53.87	224.23	24.01	106.62	290.89	0.84	0.95	16.01	54.88	223.25	20.24	186.24	284.43	0.92	1.27	14.13	53.94
151	25	1	175.4	15.3	139.56	221.7	1.65	0.88	11.17	51.77	177.67	24.3	135.89	273.67	1.77	0.76	10.16	52.08	169.97	26.14	108.08	279.8	0.84	1.04	14.09	50.46
214	25	1	197.43	36.98	101.65	335.49	0.99	1.09	11.4	55.7	203.64	18.01	181.45	324.59	2	1.01	10.21	53.4	216.69	57.51	163.8	460.35	0.95	0.92	12.08	52.05
216	20	1	220.79	36.38	100.69	289.23	1.05	0.77	13.6	49.04	229.88	31.08	103.61	292.3	1.03	0.78	14.2	53.99	219.09	33.5	96.68	285.33	2.04	0.75	12.56	48.04
154	19	1	256.11	87.39	96.78	506.02	2.24	0.67	14.41	60.96	241.26	60.83	100.87	499.8	0.86	0.75	17.87	60.48	221.04	29.98	105.15	284.18	1.44	0.79	14.46	54.66
148	21	1	224.27	37.05	167.8	468.08	0.85	1.08	10.24	50.4	209.83	32.3	102.37	290.8	0.88	0.8	13.13	49.77	215.71	22.98	119.72	293.71	0.84	0.66	15.16	51.6
215	20	1	209.35	10.38	189.67	251.37	1.22	0.69	13.45	55.49	169.84	49.81	98.8	269.21	2.35	0.61	12.38	52.83	197.09	39	90.17	307.34	0.95	0.85	12.77	55.67
152	20	1	162.2	47.94	94.7	264.84	2.06	0.64	12.6	50.86	193.81	38.18	104.71	281.17	1.11	0.42	13.68	52.24	214.52	18.49	178.65	294.99	0.95	0.36	15.3	53.72

## Sheet: Codes
F0	VOICE PITCH
F0 SD	PITCH VARIABILITY
F0 MIN	MINIMUM PITCH
F0 MAX	MAXIMUM PITCH
JTR	JITTER
SMR	SHIMMER
HNR	HARMONICS TO NOISE RATIO
INT	VOICE INTENSITY
MEN	RECORDINGS IN MENSTRUAL PHASE
OVU	RECORDINGS IN LATE FOLLICULAR PHASE
LUT	RECORDINGS IN LUTEAL PHASE
